# Supplementary material for: Impacts of Internet Use on Chinese Patients’ Trust-Related Primary Healthcare Utilization
Source: Healthcare (Basel). 2022 Oct 21;10(10):2114. doi: 10.3390/healthcare10102114 (PMC9602738; doi:10.3390/healthcare10102114)
Supplement: Supplementary file 1 [file healthcare-10-02114-s001.zip]

Archive with 1 entries (1 files):
- healthcare-1929590-supplementary.pdf
